# Supplementary material for: Proteomic Profiling of Paracoccidioides brasiliensis in Response to Phenacylideneoxindol Derivative: Unveiling Molecular Targets and Pathways
Source: J Fungi (Basel). 2023 Aug 16;9(8):854. doi: 10.3390/jof9080854 (PMC10455990; doi:10.3390/jof9080854)
Supplement: Supplementary file 1 [file jof-09-00854-s001.zip]

Archive with 1 entries (1 files):
- jof-2498666-supplementary.pdf
